# Supplementary material for: Evaluation of the Loop-Mediated Isothermal Amplification (LAMP) Technique in Swab Samples from Ulcerated Cutaneous Lesions Compared with Conventional Diagnostic Methods for American Tegumentary Leishmaniasis in Patients Treated at a Reference Center in Rio de Janeiro, Brazil
Source: Trop Med Infect Dis. 2026 Jul 22;11(7):207. doi: 10.3390/tropicalmed11070207 (PMC13417201; doi:10.3390/tropicalmed11070207)
Supplement: Supplementary file 1 [file tropicalmed-11-00207-s001.zip]

Archive with 1 entries (1 files):
- tropicalmed-4443259-supplementary.pdf
